# Supplementary material for: Validation of the functions and prognostic values of synapse-associated proteins in lower-grade glioma
Source: Biosci Rep. 2021 May 27;41(5):BSR20210391. doi: 10.1042/BSR20210391 (PMC8164110; doi:10.1042/BSR20210391)
Supplement: Supplementary Table S1 [file BSR-2021-0391_supp1.zip]

Archive with 1 entries (1 files):
- BSR-2021-0391_supp1.xlsx
