# Supplementary material for: Validation of the functions and prognostic values of synapse-associated proteins in lower-grade glioma
Source: Biosci Rep. 2021 May 27;41(5):BSR20210391. doi: 10.1042/BSR20210391 (PMC8164110; doi:10.1042/BSR20210391)
Supplement: Supplementary Table S1 [file BSR-2021-0391_supp1.zip › BSR-2021-0391_supp1.xlsx]

## Sheet: synapse associated protein 
Gene	Gene name
ABHD17A	Alpha/beta hydrolase domain-containing protein 17A
ABHD17B	Alpha/beta hydrolase domain-containing protein 17B
ABHD17C	Alpha/beta hydrolase domain-containing protein 17C
ABI2	Abl interactor 2
ACTB	Actin, cytoplasmic 1
ACTBL2	Beta-actin-like protein 2
ACTG1	Actin, cytoplasmic 2
ACTL8	Actin-like protein 8
ACTN1	Alpha-actinin-1
ACTR2	Actin-related protein 2
ADAM10	Disintegrin and metalloproteinase domain-containing protein 10
APOE	Apolipoprotein E
AQP4	Aquaporin 4
ARC	Activity-regulated cytoskeleton-associated protein
ARF4	ADP-ribosylation factor 4
ARHGAP22	Rho GTPase-activating protein 22
ARHGAP33	Rho GTPase-activating protein 33
ARHGAP44	Rho GTPase-activating protein 44
BAIAP2	Brain-specific angiogenesis inhibitor 1-associated protein 2
BHLHB9	Protein BHLHb9
CACNA1A	voltage-gated Ca2+ channel alpha 1 A
CACNA1B	voltage-gated Ca2+ channel alpha 1 B
CACNA1D	voltage-gated Ca2+ channel alpha 1 D
CACNA1E	voltage-gated Ca2+ channel alpha 1 E
CACNA1H	voltage-gated Ca2+ channel alpha 1 H
CACNB1	voltage-gated Ca2+ channel beta 1
CACNB2	voltage-gated Ca2+ channel beta 2
CACNB3	voltage-gated Ca2+ channel beta 3
CACNB4	voltage-gated Ca2+ channel beta 4
CACNG3	voltage-gated Ca2+ channel gamma 3
CACNG4	voltage-gated Ca2+ channel gamma 4
CACNG5	voltage-gated Ca2+ channel gamma 5
CACNG6	voltage-gated Ca2+ channel gamma 6
CACNG7	voltage-gated Ca2+ channel gamma 7
CACNG8	voltage-gated Ca2+ channel gamma 8
CADM1	cell adhesion molecule 1
CALB1	Calbindin
CAMK2B	Calcium/calmodulin-dependent protein kinase type II subunit beta
CAMKV	CaM kinase-like vesicle-associated protein
CAPRIN1	Caprin-1
CAPRIN2	Caprin-2
CBLN1	Cerebellin-1
CDC42	Cell division control protein 42 homolog
CDH2	Cadherin-2
CDK5	Cyclin-dependent-like kinase 5
CDK5R1	Cyclin-dependent kinase 5 activator 1
CDKL5	Cyclin-dependent kinase-like 5
CEL	Bile salt-activated lipase
CFL1	Cofilin-1
CHL1	cell adhesion molecule L1 like
CHMP2B	Charged multivesicular body protein 2b
CHRNA1	Cholinergic nicotinic alpha 1
CHRNA9	Cholinergic nicotinic alpha 9
CHRNB2	Cholinergic nicotinic alpha 2
CNTN1	contactin 1
CRIPT	Cysteine-rich PDZ-binding protein
CRKL	Crk-like protein
CTNNA2	Catenin alpha-2
CTTN	Src substrate cortactin
CTTNBP2	Cortactin-binding protein 2
CUX2	Homeobox protein cut-like 2
CYFIP1	Cytoplasmic FMR1-interacting protein 1
DAG1	Dystroglycan
DBN1	Drebrin
DBNL	Drebrin-like protein
DGKB	Diacylglycerol kinase beta
DHX36	ATP-dependent DNA/RNA helicase DHX36
DLG1	Disks large homolog 1
DLG2	Disks large homolog 2
DLG3	Disks large homolog 3
DLG4	Discs large MAGUK scaffold protein 4
DNM1L	Dynamin-1-like protein
DNM3	Dynamin-3
EEF2K	Eukaryotic elongation factor 2 kinase
EFNA1	Ephrin-A1
EGLN1	Egl nine homolog 1
EIF4A3	Eukaryotic initiation factor 4A-III
EIF4E	Eukaryotic translation initiation factor 4E
EIF4EBP1	Eukaryotic translation initiation factor 4E-binding protein 1
EPHA4	Ephrin type-A receptor 4
EPHA7	Ephrin type-A receptor 7
EPHB2	Ephrin type-B receptor 2
FBXO45	F-box/SPRY domain-containing protein 1
FCGR2B	Low affinity immunoglobulin gamma Fc region receptor II-b
FGF10	fibroblast growth factor 10
FGF22	fibroblast growth factor 22
FGF7	fibroblast growth factor 7
FGFR2	fibroblast growth factor receptor 2
FYN	Tyrosine-protein kinase Fyn
FZD9	Frizzled-9
GABAG1	GABA-A alpha2
GABAG2	GABA-A alpha2
GABBR1	GABA-B receptor 1
GABRA1	GABA-A alpha1
GABRA2	GABA-A alpha2
GABRA5	GABA-A alpha2
GABRB1	GABA-A beta 1
GABRB3	GABA-A beta 3
GABRD	GABA-D
GAP43	Neuromodulin
GHRL	Appetite-regulating hormone
GHSR	Growth hormone secretagogue receptor type 1
GJA1	gap junction protein alpha 1
GRIA1 (GluA1, GLUR1, GLURA)	ionotropic AMPA type 1
GRIA2 (GluA2, GLUR2, GLURB)	ionotropic AMPA type 2
GRIA3 (GluA3, GLUR3, GLURC, MRX94)	ionotropic AMPA type 3
GRIA4 (GluA4, GLUR4, GLURD)	ionotropic AMPA type 4
GRID2	Glutamate receptor ionotropic, delta-2
GRID2 (GluD2)	ionotropic delta type 1
GRIK1 (GluK1, GLUR5)	ionotropic kainate type 1
GRIK2 (GluK2, GLUR6, MRT6)	ionotropic kainate type 2
GRIK3 (GluK3, GLUR7)	ionotropic kainate type 3
GRIK4 (GluK4, GRIK, KA1)	ionotropic kainate type 4
GRIK5 (GluK5, GRIK2, KA2)	ionotropic kainate type 5
GRIN2A	glutamate ionotropic receptor NMDA type 2 A
GRIN2B	Glutamate receptor ionotropic, NMDA 2B
GRM4	glutamate metabotropic receptor 4
GRM5	glutamate metabotropic receptor 5
HCLS1	Hematopoietic lineage cell-specific protein
HOMER1	homer scaffold protein 1
HOMER2	homer scaffold protein 2
HOMER3	homer scaffold protein 3
HSPA8	Heat shock cognate 71 kDa protein
HTT	Huntingtin
IL1RAP	Interleukin-1 receptor accessory protein
IL1RAPL1	Interleukin-1 receptor accessory protein-like 1
INA	Alpha-internexin
INS	Insulin
ITPKA	Inositol-trisphosphate 3-kinase A
ITSN1	Intersectin-1
KALRN	Kalirin
KIF1A	Kinesin-like protein 1A
KPTN	KICSTOR complex protein kaptin
LILRB2	Leukocyte immunoglobulin-like receptor subfamily B member 2
LRFN1	Leucine-rich repeat and fibronectin type III domain-containing protein 1
LRFN2	Leucine-rich repeat and fibronectin type-III domain-containing protein 2
LRFN4	Leucine-rich repeat and fibronectin type-III domain-containing protein 4
LRP4	Low-density lipoprotein receptor-related protein 4
LRP8	Low-density lipoprotein receptor-related protein 8
LRRC4B	Leucine-rich repeat-containing protein 4B
LRRK2	Leucine-rich repeat serine/threonine-protein kinase 2
LRRTM1	Leucine-rich repeat transmembrane neuronal protein 1
LRRTM2	Leucine-rich repeat transmembrane neuronal protein 2
LZTS3	Leucine zipper putative tumor suppressor 3
MAGI2	Membrane-associated guanylate kinase, WW and PDZ domain-containing protein 2
MESD	LRP chaperone MESD
MTOR	Serine/threonine-protein kinase mTOR
MYH10	Myosin-10
NCS1	Neuronal calcium sensor 1
NEDD4	E3 ubiquitin-protein ligase NEDD4
NEFH	Neurofilament heavy polypeptide
NEFL	Neurofilament light polypeptide
NFASC	neurofascin
NGEF	Ephexin-1
NLGN1	Neuroligin-1
NLGN2	Neuroligin-2
NLGN3	Neuroligin-3
NLGN4X	Neuroligin-4, X-linked
NLGN4Y	Neuroligin-4, Y-linked
NRCAM	neironal cell adhesion molecule
NRN1	neutrin 1
NRN1L	neutrin 1L
NRP2	Neuropilin-2
NRXN1	Neurexin-1
NRXN2	Neurexin-2
NRXN3	Neurexin-3
NSG2	Neuronal vesicle trafficking associated 2
NTNG2	Netrin-G2
NTRK2	neutrotrophic receptor tyrosine kinase 2
NTRK3	NT-3 growth factor receptor
OPA1	Dynamin-like 120 kDa protein, mitochondrial
PAFAH1B1	Platelet-activating factor acetylhydrolase IB subunit alpha
PAK3	Serine/threonine-protein kinase PAK 3
PDLIM5	PDZ and LIM domain protein 5
PFN1	Profilin-1
PFN2	Profilin-2
PIN1	Peptidyl-prolyl cis-trans isomerase NIMA-interacting 1
PLAT	plasminogen activator,tissue type
PLCB3	1-phosphatidylinositol 4,5-bisphosphate phosphodiesterase beta-3
POTEKP	Putative beta-actin-like protein 3
PPFIA2	Liprin-alpha-2
PPP1R9A	Neurabin-1
PRKCG	Protein kinase C gamma type
PRNP	Major prion protein
PTEN	Phosphatidylinositol 3,4,5-trisphosphate 3-phosphatase and dual-specificity protein phosphatase PTEN
PTN	Pleiotrophin
PTPRD	Receptor-type tyrosine-protein phosphatase delta
PTPRS	Receptor-type tyrosine-protein phosphatase S
RAPSN	43 kDa receptor-associated protein of the synapse
RELN	Reelin
RHOA	Transforming protein RhoA
SDK1	sidekick cell adhesion molecule 1
SDK2	sidekick cell adhesion molecule 2
SEMA3F	Semaphorin-3F
SHANK1	SH3 and multiple ankyrin repeat domains protein 1
SHANK2	SH3 and multiple ankyrin repeat domains protein 2
SHANK3	SH3 and multiple ankyrin repeat domains protein 3
SHISA6	Protein shisa-6
SHISA7	Protein shisa-7
SIPA1L1	Signal-induced proliferation-associated 1-like protein 1
SLC7A11	Cystine/glutamate transporter
SNAP25	Synaptosome associated protein 25
SNAP91	Synaptosome associated protein 91
SPTBN2	Spectrin beta chain, non-erythrocytic 2
SRCIN1	SRC kinase signaling inhibitor 1
SRGN	Serglycin
SSH1	Protein phosphatase Slingshot homolog 1
STAU1	Double-stranded RNA-binding protein Staufen homolog 1
STX1B	synatxin 1B
SV2A	Synaptic vesicle glycoprotein 2A
SYN1	Synapsin I
SYN2	synapsin II
SYNPO	Synaptopodin
SYNPR	Synaptoporin
SYP	Synaptophysin
SYT11	synaptotagmin 11
SYT5	synaptotagmin 5
SYT6	synaptotagmin 6
TANC2	Protein TANC2
THBS1	thrombospodin 1
THBS2	thrombospodin 2
TIAM1	T-lymphoma invasion and metastasis-inducing protein 1
TTYH1	tweety family member 1
UBE3A	Ubiquitin-protein ligase E3A
VPS35	Vacuolar protein sorting-associated protein 35
WASF1	Wiskott-Aldrich syndrome protein family member 1
WASF3	Wiskott-Aldrich syndrome protein family member 3
WNT5A	Protein Wnt-5a
WNT7A	Protein Wnt-7a
ZMYND8	Protein kinase C-binding protein 1
ZNF804A	Zinc finger protein 804A

## Sheet: neurotransmitter receptor
Gene	Gene name
GRIA1 (GluA1, GLUR1, GLURA)	ionotropic AMPA type 1
GRIA2 (GluA2, GLUR2, GLURB)	ionotropic AMPA type 2
GRIA3 (GluA3, GLUR3, GLURC, MRX94)	ionotropic AMPA type 3
GRIA4 (GluA4, GLUR4, GLURD)	ionotropic AMPA type 4
GRID2 (GluD2)	ionotropic delta type 1
GRIK1 (GluK1, GLUR5)	ionotropic kainate type 1
GRIK2 (GluK2, GLUR6, MRT6)	ionotropic kainate type 2
GRIK3 (GluK3, GLUR7)	ionotropic kainate type 3
GRIK4 (GluK4, GRIK, KA1)	ionotropic kainate type 4
GRIK5 (GluK5, GRIK2, KA2)	ionotropic kainate type 5
GRM4	glutamate metabotropic receptor 4
GRM5	glutamate metabotropic receptor 5
GRIN2A	glutamate ionotropic receptor NMDA type 2 A
HOMER1	homer scaffold protein 1
HOMER2	homer scaffold protein 2
HOMER3	homer scaffold protein 3
SHANK1	SH3 and multiple ankyrin repeat domains 1
SHANK2	SH3 and multiple ankyrin repeat domains 2
SHANK3	SH3 and multiple ankyrin repeat domains 3
DLG4	Discs large MAGUK scaffold protein 4
CACNA1A	voltage-gated Ca2+ channel alpha 1 A
CACNA1B	voltage-gated Ca2+ channel alpha 1 B
CACNA1D	voltage-gated Ca2+ channel alpha 1 D
CACNA1E	voltage-gated Ca2+ channel alpha 1 E
CACNA1H	voltage-gated Ca2+ channel alpha 1 H
CACNB1	voltage-gated Ca2+ channel beta 1
CACNB2	voltage-gated Ca2+ channel beta 2
CACNB3	voltage-gated Ca2+ channel beta 3
CACNB4	voltage-gated Ca2+ channel beta 4
CACNG3	voltage-gated Ca2+ channel gamma 3
CACNG4	voltage-gated Ca2+ channel gamma 4
CACNG5	voltage-gated Ca2+ channel gamma 5
CACNG6	voltage-gated Ca2+ channel gamma 6
CACNG7	voltage-gated Ca2+ channel gamma 7
CACNG8	voltage-gated Ca2+ channel gamma 8
CHRNA1	Cholinergic nicotinic alpha 1
CHRNA9	Cholinergic nicotinic alpha 9
CHRNB2	Cholinergic nicotinic beta 2
GABBR1	GABA-B receptor 1
GABRA1	GABA-A alpha1
GABRA2	GABA-A alpha2
GABRA5	GABA-A alpha2
GABRB1	GABA-A beta 1
GABRB3	GABA-A beta 3
GABAG1	GABA-A gamma 1
GABAG2	GABA-A gamma 2
GABRD	GABA-D

## Sheet: postsynapse assemby
Gene	Gene name	Function
CBLN1	Cerebellin-1	regulation of postsynaptic specialization assembly
CDH2	Cadherin-2	postsynaptic density assembly
CEL	Bile salt-activated lipase	regulation of postsynaptic density assembly
EPHB2	Ephrin type-B receptor 2	regulation of postsynaptic density assembly
GAP43	Neuromodulin	postsynapse assembly	occurs in cerebellum
GRID2	Glutamate receptor ionotropic, delta-2	regulation of postsynaptic density assembly
IL1RAP	Interleukin-1 receptor accessory protein	regulation of postsynaptic density assembly
LRFN1	Leucine-rich repeat and fibronectin type III domain-containing protein 1	postsynaptic specialization assembly
LRFN4	Leucine-rich repeat and fibronectin type-III domain-containing protein 4	regulation of postsynaptic density assembly
LRP4	Low-density lipoprotein receptor-related protein 4	regulation of postsynaptic density assembly
LRRC4B	Leucine-rich repeat-containing protein 4B	postsynaptic membrane assembly
LRRTM1	Leucine-rich repeat transmembrane neuronal protein 1	postsynaptic membrane assembly
LRRTM2	Leucine-rich repeat transmembrane neuronal protein 2	postsynaptic density assembly
MAGI2	Membrane-associated guanylate kinase, WW and PDZ domain-containing protein 2	postsynaptic membrane assembly
NLGN1	Neuroligin-1	postsynaptic membrane assembly
NLGN2	Neuroligin-2	regulation of postsynaptic density assembly
NLGN3	Neuroligin-3	postsynaptic membrane assembly
NLGN4X	Neuroligin-4, X-linked	postsynapse assembly
NLGN4Y	Neuroligin-4, Y-linked	neuroligin clustering involved in postsynaptic membrane assembly
NRXN1	Neurexin-1	regulation of postsynaptic density assembly
NRXN3	Neurexin-3	regulation of postsynaptic density assembly
NRXN2	Neurexin-2	regulation of postsynaptic density assembly
NTNG2	Netrin-G2	postsynaptic density assembly
NTRK3	NT-3 growth factor receptor	postsynaptic membrane assembly
PTEN	Phosphatidylinositol 3,4,5-trisphosphate 3-phosphatase and dual-specificity protein phosphatase PTEN	postsynaptic membrane assembly
PTPRD	Receptor-type tyrosine-protein phosphatase delta	regulation of postsynaptic density assembly
PTPRS	Receptor-type tyrosine-protein phosphatase S	postsynaptic membrane assembly
SHANK1	SH3 and multiple ankyrin repeat domains protein 1	postsynaptic membrane assembly
SHANK2	SH3 and multiple ankyrin repeat domains protein 2	regulation of postsynaptic density assembly
SHANK3	SH3 and multiple ankyrin repeat domains protein 3	neuroligin clustering involved in postsynaptic membrane assembly
WNT5A	Protein Wnt-5a	postsynaptic membrane assembly
WNT7A	Protein Wnt-7a	postsynaptic density assembly

## Sheet: regulating postsynapse assembly
Gene	Gene name	Function
CADM1	cell adhesion molecule 1	postsynaptic membrane assembly
CBLN1	Cerebellin-1	regulation of postsynaptic density assembly
FGF10	fibroblast growth factor 10	postsynaptic membrane assembly
FGF22	fibroblast growth factor 22	postsynaptic membrane assembly
FGF7	fibroblast growth factor 7	postsynaptic membrane assembly
FGFR2	fibroblast growth factor receptor 2	postsynaptic membrane assembly
GAP43	Neuromodulin	regulation of postsynaptic specialization assembly
GRID2	Glutamate receptor ionotropic, delta-2	regulation of postsynaptic density assembly
IL1RAP	Interleukin-1 receptor accessory protein	regulation of postsynaptic density assembly
LRFN1	Leucine-rich repeat and fibronectin type III domain-containing protein 1	regulation of postsynaptic density assembly
LRFN4	Leucine-rich repeat and fibronectin type-III domain-containing protein 4	regulation of postsynaptic density assembly
LRRC4B	Leucine-rich repeat-containing protein 4B	regulation of postsynaptic density assembly
LRRTM1	Leucine-rich repeat transmembrane neuronal protein 1	regulation of postsynaptic density assembly
NFASC	neurofascin	postsynaptic membrane assembly
NRCAM	neironal cell adhesion molecule	postsynaptic membrane assembly
NRN1	neutrin 1	postsynaptic membrane assembly
NRN1L	neutrin 1L	postsynaptic membrane assembly
NTRK3	NT-3 growth factor receptor	regulation of postsynaptic density assembly
PLAT	plasminogen activator,tissue type	postsynaptic membrane assembly
PTPRD	Receptor-type tyrosine-protein phosphatase delta	regulation of postsynaptic density assembly
SDK1	sidekick cell adhesion molecule 1	postsynaptic membrane assembly
SDK2	sidekick cell adhesion molecule 2	postsynaptic membrane assembly
THBS1	thrombospodin 1	postsynaptic membrane assembly
THBS2	thrombospodin 2	postsynaptic membrane assembly

## Sheet: modufication of postsynapse
Gene	Gene name	Function
ARHGAP44	Rho GTPase-activating protein 44	modification of dendritic spine
BAIAP2	Brain-specific angiogenesis inhibitor 1-associated protein 2	regulation of modification of postsynaptic actin cytoskeleton
CAMKV	CaM kinase-like vesicle-associated protein	regulation of modification of postsynaptic structure
CDC42	Cell division control protein 42 homolog	regulation of modification of postsynaptic structure
CHL1	cell adhesion molecule L1 like	modification of postsynaptic actin cytoskeleton
CHMP2B	Charged multivesicular body protein 2b	regulation of modification of postsynaptic structure
CNTN1	contactin 1	modification of postsynaptic actin cytoskeleton
CTNNA2	Catenin alpha-2	modification of postsynaptic actin cytoskeleton
CTTNBP2	Cortactin-binding protein 2	regulation of modification of postsynaptic actin cytoskeleton
CYFIP1	Cytoplasmic FMR1-interacting protein 1	regulation of modification of postsynaptic actin cytoskeleton
ITSN1	Intersectin-1	regulation of modification of postsynaptic actin cytoskeleton
MYH10	Myosin-10	modification of postsynaptic actin cytoskeleton
PFN1	Profilin-1	modification of postsynaptic actin cytoskeleton
PFN2	Profilin-2	modification of postsynaptic actin cytoskeleton
RHOA	Transforming protein RhoA	regulation of modification of postsynaptic actin cytoskeleton	occurs in glutamatergic synapse
STAU1	Double-stranded RNA-binding protein Staufen homolog 1	modification of postsynaptic structure
SYNPO	Synaptopodin	modification of dendritic spine
TIAM1	T-lymphoma invasion and metastasis-inducing protein 1	regulation of modification of postsynaptic actin cytoskeleton
WASF1	Wiskott-Aldrich syndrome protein family member 1	modification of postsynaptic actin cytoskeleton
WASF3	Wiskott-Aldrich syndrome protein family member 3	modification of postsynaptic actin cytoskeleton

## Sheet: regulation of modification
Gene	Gene name	Function
BAIAP2	Brain-specific angiogenesis inhibitor 1-associated protein 2	regulation of modification of postsynaptic actin cytoskeleton
CAMKV	CaM kinase-like vesicle-associated protein	regulation of modification of postsynaptic structure
CDC42	Cell division control protein 42 homolog	regulation of modification of postsynaptic structure
CHMP2B	Charged multivesicular body protein 2b	regulation of modification of postsynaptic structure
CTTNBP2	Cortactin-binding protein 2	regulation of modification of postsynaptic actin cytoskeleton
CYFIP1	Cytoplasmic FMR1-interacting protein 1	regulation of modification of postsynaptic actin cytoskeleton
ITSN1	Intersectin-1	regulation of modification of postsynaptic actin cytoskeleton
RHOA	Transforming protein RhoA	regulation of modification of postsynaptic actin cytoskeleton
TIAM1	T-lymphoma invasion and metastasis-inducing protein 1	regulation of modification of postsynaptic actin cytoskeleton

## Sheet: regulation of postsynapse
Gene	Gene name	Function
ABHD17A	Alpha/beta hydrolase domain-containing protein 17A	positive regulation of dendritic spine morphogenesis
ABHD17B	Alpha/beta hydrolase domain-containing protein 17B	regulation of postsynaptic specialization assembly
ABHD17C	Alpha/beta hydrolase domain-containing protein 17C	regulation of postsynaptic density assembly
ABI2	Abl interactor 2	regulation of AMPA glutamate receptor clustering
ACTR2	Actin-related protein 2	regulation of postsynapse organization
ADAM10	Disintegrin and metalloproteinase domain-containing protein 10	regulation of dendritic spine morphogenesis
APOE	Apolipoprotein E	regulation of postsynaptic density assembly
ARC	Activity-regulated cytoskeleton-associated protein	regulation of postsynapse organization
ARF4	ADP-ribosylation factor 4	regulation of postsynapse organization
ARHGAP22	Rho GTPase-activating protein 22	negative regulation of dendritic spine morphogenesis
ARHGAP33	Rho GTPase-activating protein 33	regulation of AMPA glutamate receptor clustering
ARHGAP44	Rho GTPase-activating protein 44	regulation of postsynapse organization
BAIAP2	Brain-specific angiogenesis inhibitor 1-associated protein 2	regulation of postsynapse organization
BHLHB9	Protein BHLHb9	positive regulation of dendritic spine morphogenesis
CAMK2B	Calcium/calmodulin-dependent protein kinase type II subunit beta	regulation of postsynaptic density protein 95 clustering
CAPRIN1	Caprin-1	positive regulation of dendritic spine maintenance
CAPRIN2	Caprin-2	regulation of dendritic spine morphogenesis
CBLN1	Cerebellin-1	regulation of dendritic spine morphogenesis
CDH2	Cadherin-2	positive regulation of dendritic spine morphogenesis
CDK5	Cyclin-dependent-like kinase 5	regulation of postsynaptic density assembly
CDK5R1	Cyclin-dependent kinase 5 activator 1	regulation of dendritic spine morphogenesis
CDKL5	Cyclin-dependent kinase-like 5	regulation of postsynapse organization
CFL1	Cofilin-1	regulation of postsynapse organization
CHMP2B	Charged multivesicular body protein 2b	regulation of dendritic spine maintenance
CRIPT	Cysteine-rich PDZ-binding protein	positive regulation of dendritic spine morphogenesis
CRKL	Crk-like protein	regulation of postsynaptic density assembly
CTTN	Src substrate cortactin	regulation of postsynapse organization
CUX2	Homeobox protein cut-like 2	positive regulation of AMPA glutamate receptor clustering
DBN1	Drebrin	regulation of postsynapse organization
DBNL	Drebrin-like protein	regulation of postsynaptic density assembly
DGKB	Diacylglycerol kinase beta	positive regulation of dendritic spine morphogenesis
DHX36	ATP-dependent DNA/RNA helicase DHX36	positive regulation of dendritic spine morphogenesis
DNM1L	Dynamin-1-like protein	negative regulation of dendritic spine morphogenesis
DNM3	Dynamin-3	regulation of postsynaptic density protein 95 clustering
EEF2K	Eukaryotic elongation factor 2 kinase	regulation of postsynapse organization
EFNA1	Ephrin-A1	regulation of dendritic spine morphogenesis
EGLN1	Egl nine homolog 1	positive regulation of dendritic spine morphogenesis
EPHA4	Ephrin type-A receptor 4	positive regulation of dendritic spine morphogenesis
EPHA7	Ephrin type-A receptor 7	negative regulation of dendritic spine morphogenesis
FCGR2B	Low affinity immunoglobulin gamma Fc region receptor II-b	regulation of postsynapse organization
FYN	Tyrosine-protein kinase Fyn	positive regulation of dendritic spine maintenance
FZD9	Frizzled-9	regulation of dendritic spine morphogenesis
GAP43	Neuromodulin	regulation of dendritic spine maintenance
GHRL	Appetite-regulating hormone	regulation of postsynaptic density assembly
GHSR	Growth hormone secretagogue receptor type 1	regulation of dendritic spine morphogenesis
GRID2	Glutamate receptor ionotropic, delta-2	negative regulation of dendritic spine morphogenesis
GRIN2B	Glutamate receptor ionotropic, NMDA 2B	positive regulation of dendritic spine maintenance
HCLS1	Hematopoietic lineage cell-specific protein	regulation of dendritic spine morphogenesis
HOMER1	Homer protein homolog 1	negative regulation of postsynaptic density organization
HSPA8	Heat shock cognate 71 kDa protein	positive regulation of dendritic spine morphogenesis
IL1RAP	Interleukin-1 receptor accessory protein	regulation of postsynapse organization
IL1RAPL1	Interleukin-1 receptor accessory protein-like 1	regulation of dendritic spine morphogenesis
INS	Insulin	positive regulation of dendritic spine morphogenesis
ITPKA	Inositol-trisphosphate 3-kinase A	positive regulation of dendritic spine morphogenesis
KALRN	Kalirin	negative regulation of dendritic spine morphogenesis
KIF1A	Kinesin-like protein KIF1A	regulation of postsynapse organization
LILRB2	Leukocyte immunoglobulin-like receptor subfamily B member 2	regulation of dendritic spine maintenance
LRFN1	Leucine-rich repeat and fibronectin type III domain-containing protein 1	regulation of dendritic spine morphogenesis
LRFN2	Leucine-rich repeat and fibronectin type-III domain-containing protein 2	regulation of dendritic spine morphogenesis
LRFN4	Leucine-rich repeat and fibronectin type-III domain-containing protein 4	regulation of postsynapse organization
LRP4	Low-density lipoprotein receptor-related protein 4	regulation of postsynaptic density assembly
LRP8	Low-density lipoprotein receptor-related protein 8	positive regulation of dendritic spine morphogenesis
LRRC4B	Leucine-rich repeat-containing protein 4B	regulation of postsynaptic density assembly
LRRK2	Leucine-rich repeat serine/threonine-protein kinase 2	negative regulation of dendritic spine maintenance
LRRTM1	Leucine-rich repeat transmembrane neuronal protein 1	negative regulation of dendritic spine maintenance
LRRTM2	Leucine-rich repeat transmembrane neuronal protein 2	negative regulation of skeletal muscle acetylcholine-gated channel clustering
LZTS3	Leucine zipper putative tumor suppressor 3	regulation of dendritic spine morphogenesis
LZTS3	Leucine zipper putative tumor suppressor 3	regulation of postsynapse organization
MESD	LRP chaperone MESD	positive regulation of skeletal muscle acetylcholine-gated channel clustering
NGEF	Ephexin-1	regulation of dendritic spine morphogenesis
NLGN1	Neuroligin-1	positive regulation of dendritic spine morphogenesis
NLGN3	Neuroligin-3	regulation of postsynaptic density assembly
NRCAM	Neuronal cell adhesion molecule	regulation of postsynapse organization
NRP2	Neuropilin-2	regulation of postsynaptic density assembly
NRXN1	Neurexin-1	positive regulation of dendritic spine morphogenesis
NTRK3	NT-3 growth factor receptor	positive regulation of dendritic spine morphogenesis
OPA1	Dynamin-like 120 kDa protein, mitochondrial	positive regulation of dendritic spine morphogenesis
PAFAH1B1	Platelet-activating factor acetylhydrolase IB subunit alpha	regulation of dendritic spine morphogenesis
PAK3	Serine/threonine-protein kinase PAK 3	regulation of dendritic spine morphogenesis
PDLIM5	PDZ and LIM domain protein 5	positive regulation of dendritic spine morphogenesis
PPFIA2	Liprin-alpha-2	regulation of postsynaptic density assembly
PPP1R9A	Neurabin-1	regulation of dendritic spine morphogenesis
PRNP	Major prion protein	positive regulation of dendritic spine morphogenesis
PTEN	Phosphatidylinositol 3,4,5-trisphosphate 3-phosphatase and dual-specificity protein phosphatase PTEN	positive regulation of dendritic spine morphogenesis
PTN	Pleiotrophin	regulation of postsynapse organization
PTPRD	Receptor-type tyrosine-protein phosphatase delta	regulation of postsynapse organization
PTPRS	Receptor-type tyrosine-protein phosphatase S	regulation of postsynapse organization
RAPSN	43 kDa receptor-associated protein of the synapse	positive regulation of dendritic spine morphogenesis
RELN	Reelin	positive regulation of skeletal muscle acetylcholine-gated channel clustering
SEMA3F	Semaphorin-3F	regulation of dendritic spine morphogenesis
SHANK3	SH3 and multiple ankyrin repeat domains protein 3	regulation of postsynaptic density protein 95 clustering
SHISA6	Protein shisa-6	positive regulation of dendritic spine maintenance
SHISA7	Protein shisa-7	regulation of postsynapse organization
SIPA1L1	Signal-induced proliferation-associated 1-like protein 1	positive regulation of skeletal muscle acetylcholine-gated channel clustering
SLC7A11	Cystine/glutamate transporter	positive regulation of dendritic spine morphogenesis
SRCIN1	SRC kinase signaling inhibitor 1	negative regulation of dendritic spine maintenance
SRGN	Serglycin	regulation of skeletal muscle acetylcholine-gated channel clustering
SSH1	Protein phosphatase Slingshot homolog 1	regulation of postsynaptic membrane organization
TANC2	Protein TANC2	regulation of dendritic spine morphogenesis
TIAM1	T-lymphoma invasion and metastasis-inducing protein 1	positive regulation of dendritic spine morphogenesis
UBE3A	Ubiquitin-protein ligase E3A	regulation of dendritic spine morphogenesis
VPS35	Vacuolar protein sorting-associated protein 35	positive regulation of dendritic spine morphogenesis
WNT5A	Protein Wnt-5a	regulation of dendritic spine morphogenesis
WNT7A	Protein Wnt-7a	regulation of AMPA glutamate receptor clustering
ZMYND8	Protein kinase C-binding protein 1	negative regulation of dendritic spine morphogenesis
ZNF804A	Zinc finger protein 804A	negative regulation of dendritic spine morphogenesis

## Sheet: postsynapse organization
Gene	Gene name	Function
ABHD17A	Alpha/beta hydrolase domain-containing protein 17A	regulation of postsynapse organization
ABHD17B	Alpha/beta hydrolase domain-containing protein 17B	regulation of dendritic spine maintenance
ABHD17C	Alpha/beta hydrolase domain-containing protein 17C	regulation of postsynapse organization
ABI2	Abl interactor 2	regulation of dendritic spine morphogenesis
ACTB	Actin, cytoplasmic 1	structural constituent of postsynaptic actin cytoskeleton
ACTBL2	Beta-actin-like protein 2	postsynaptic actin cytoskeleton organization
ACTG1	Actin, cytoplasmic 2	postsynaptic actin cytoskeleton organization
ACTL8	Actin-like protein 8	postsynaptic actin cytoskeleton organization
ACTN1	Alpha-actinin-1	postsynapse organization
ACTR2	Actin-related protein 2	positive regulation of dendritic spine morphogenesis
ADAM10	Disintegrin and metalloproteinase domain-containing protein 10	regulation of dendritic spine morphogenesis
APOE	Apolipoprotein E	AMPA glutamate receptor clustering
ARC	Activity-regulated cytoskeleton-associated protein	dendritic spine morphogenesis
ARF1	ADP-ribosylation factor 1	dendritic spine organization
ARF4	ADP-ribosylation factor 4	regulation of postsynapse organization
ARF6	ADP-ribosylation factor 6	maintenance of postsynaptic density structure
ARHGAP22	Rho GTPase-activating protein 22	regulation of postsynapse organization
ARHGAP33	Rho GTPase-activating protein 33	regulation of dendritic spine morphogenesis
ARHGAP39	Rho GTPase-activating protein 39	postsynapse organization
ARHGAP44	Rho GTPase-activating protein 44	regulation of dendritic spine morphogenesis
BAIAP2	Brain-specific angiogenesis inhibitor 1-associated protein 2	positive regulation of dendritic spine morphogenesis
BHLHB9	Protein BHLHb9	positive regulation of dendritic spine morphogenesis
CAMK2B	Calcium/calmodulin-dependent protein kinase type II subunit beta	positive regulation of dendritic spine morphogenesis
CAPRIN1	Caprin-1	positive regulation of dendritic spine morphogenesis
CAPRIN2	Caprin-2	positive regulation of dendritic spine morphogenesis
CBLN1	Cerebellin-1	regulation of postsynaptic density assembly
CDC42	Cell division control protein 42 homolog	dendritic spine morphogenesis
CDH2	Cadherin-2	neuroligin clustering involved in postsynaptic membrane assembly
CDK5	Cyclin-dependent-like kinase 5	regulation of dendritic spine morphogenesis
CDK5R1	Cyclin-dependent kinase 5 activator 1	regulation of dendritic spine morphogenesis
CDKL5	Cyclin-dependent kinase-like 5	regulation of postsynapse organization
CEL	Bile salt-activated lipase	postsynaptic membrane assembly
CFL1	Cofilin-1	regulation of dendritic spine morphogenesis
CHMP2B	Charged multivesicular body protein 2b	regulation of postsynapse organization
CHRNA7	Neuronal acetylcholine receptor subunit alpha-7	dendritic spine organization
CHRNB1	Acetylcholine receptor subunit beta	postsynaptic membrane organization
CNKSR2	Connector enhancer of kinase suppressor of ras 2	postsynapse organization
COLQ	Acetylcholinesterase collagenic tail peptide	skeletal muscle acetylcholine-gated channel clustering
CRIPT	Cysteine-rich PDZ-binding protein	regulation of postsynaptic density protein 95 clustering
CRKL	Crk-like protein	regulation of skeletal muscle acetylcholine-gated channel clustering
CTNND2	Catenin delta-2	dendritic spine morphogenesis
CTTN	Src substrate cortactin	dendritic spine maintenance
CUX2	Homeobox protein cut-like 2	positive regulation of dendritic spine morphogenesis
DBN1	Drebrin	positive regulation of dendritic spine morphogenesis
DBNL	Drebrin-like protein	postsynaptic actin cytoskeleton organization
DGKB	Diacylglycerol kinase beta	regulation of postsynapse organization
DHX36	ATP-dependent DNA/RNA helicase DHX36	positive regulation of dendritic spine morphogenesis
DLG1	Disks large homolog 1	structural constituent of postsynaptic density
DLG2	Disks large homolog 2	structural constituent of postsynaptic density
DLG3	Disks large homolog 3	structural constituent of postsynaptic density
DLG4	Disks large homolog 4	dendritic spine morphogenesis
DNAJA3	DnaJ homolog subfamily A member 3, mitochondrial	skeletal muscle acetylcholine-gated channel clustering
DNM1L	Dynamin-1-like protein	positive regulation of dendritic spine morphogenesis
DNM3	Dynamin-3	negative regulation of dendritic spine morphogenesis
DOCK10	Dedicator of cytokinesis protein 10	dendritic spine morphogenesis
DVL1	Segment polarity protein dishevelled homolog DVL-1	dendritic spine morphogenesis
EEF2K	Eukaryotic elongation factor 2 kinase	positive regulation of dendritic spine morphogenesis
EFNA1	Ephrin-A1	negative regulation of dendritic spine morphogenesis
EGLN1	Egl nine homolog 1	regulation of postsynapse organization
EPHA4	Ephrin type-A receptor 4	regulation of dendritic spine morphogenesis
EPHA7	Ephrin type-A receptor 7	regulation of postsynapse organization
EPHB1	Ephrin type-B receptor 1	dendritic spine morphogenesis
EPHB2	Ephrin type-B receptor 2	dendritic spine morphogenesis
EPHB3	Ephrin type-B receptor 3	dendritic spine morphogenesis
ETV5	ETS translocation variant 5	skeletal muscle acetylcholine-gated channel clustering
FCGR2B	Low affinity immunoglobulin gamma Fc region receptor II-b	regulation of dendritic spine maintenance
FNTA	Protein farnesyltransferase/geranylgeranyltransferase type-1 subunit alpha	skeletal muscle acetylcholine-gated channel clustering
FRMPD4	FERM and PDZ domain-containing protein 4	postsynaptic actin cytoskeleton organization
FYN	Tyrosine-protein kinase Fyn	dendritic spine maintenance
FZD9	Frizzled-9	postsynapse organization
GAP43	Neuromodulin	regulation of postsynaptic specialization assembly
GDNF	Glial cell line-derived neurotrophic factor	postsynaptic membrane organization
GHRL	Appetite-regulating hormone	regulation of postsynapse organization
GHSR	Growth hormone secretagogue receptor type 1	regulation of postsynapse organization
GLRB	Glycine receptor subunit beta	gamma-aminobutyric acid receptor clustering
GPHN	Gephyrin	gamma-aminobutyric acid receptor clustering
GRID2	Glutamate receptor ionotropic, delta-2	regulation of postsynaptic density assembly
GRIN2B	Glutamate receptor ionotropic, NMDA 2B	negative regulation of dendritic spine maintenance
HCLS1	Hematopoietic lineage cell-specific protein	positive regulation of dendritic spine morphogenesis
HDAC6	Histone deacetylase 6	dendritic spine morphogenesis
HOMER1	Homer protein homolog 1	regulation of dendritic spine maintenance
HSPA8	Heat shock cognate 71 kDa protein	regulation of postsynapse organization
IGF1R	Insulin-like growth factor 1 receptor	dendritic spine maintenance
IL1RAP	Interleukin-1 receptor accessory protein	regulation of postsynaptic density assembly
IL1RAPL1	Interleukin-1 receptor accessory protein-like 1	regulation of postsynapse organization
INA	Alpha-internexin	structural constituent of postsynaptic actin cytoskeleton
INS	Insulin	positive regulation of dendritic spine maintenance
INSR	Insulin receptor	dendritic spine maintenance
ITGA3	Integrin alpha-3	dendritic spine maintenance
ITPKA	Inositol-trisphosphate 3-kinase A	positive regulation of dendritic spine morphogenesis
KALRN	Kalirin	positive regulation of dendritic spine morphogenesis
KIF1A	Kinesin-like protein KIF1A	regulation of dendritic spine morphogenesis
LGMN	Legumain	dendritic spine organization
LHFPL4	LHFPL tetraspan subfamily member 4 protein	gamma-aminobutyric acid receptor clustering
LILRB2	Leukocyte immunoglobulin-like receptor subfamily B member 2	negative regulation of postsynaptic density organization
LRFN1	Leucine-rich repeat and fibronectin type III domain-containing protein 1	regulation of postsynaptic density assembly
LRFN2	Leucine-rich repeat and fibronectin type-III domain-containing protein 2	regulation of postsynapse organization
LRFN4	Leucine-rich repeat and fibronectin type-III domain-containing protein 4	regulation of postsynaptic density assembly
LRP4	Low-density lipoprotein receptor-related protein 4	skeletal muscle acetylcholine-gated channel clustering
LRP8	Low-density lipoprotein receptor-related protein 8	positive regulation of dendritic spine morphogenesis
LRRC4	Leucine-rich repeat-containing protein 4	postsynaptic density protein 95 clustering
LRRC4B	Leucine-rich repeat-containing protein 4B	regulation of postsynaptic density assembly
LRRK2	Leucine-rich repeat serine/threonine-protein kinase 2	regulation of dendritic spine morphogenesis
LRRTM1	Leucine-rich repeat transmembrane neuronal protein 1	regulation of postsynaptic density assembly
LRRTM2	Leucine-rich repeat transmembrane neuronal protein 2	regulation of postsynaptic density assembly
LZTS3	Leucine zipper putative tumor suppressor 3	regulation of dendritic spine morphogenesis
MAGI2	Membrane-associated guanylate kinase, WW and PDZ domain-containing protein 2	neuroligin clustering involved in postsynaptic membrane assembly
MESD	LRP chaperone MESD	positive regulation of skeletal muscle acetylcholine-gated channel clustering
MTMR2	Myotubularin-related protein 2	dendritic spine maintenance
MUSK	Muscle, skeletal receptor tyrosine-protein kinase	skeletal muscle acetylcholine-gated channel clustering
MYH10	Myosin-10	postsynaptic actin cytoskeleton organization
NDRG1	Protein NDRG1	postsynapse organization
NEFH	Neurofilament heavy polypeptide	structural constituent of postsynaptic intermediate filament cytoskeleton
NEFL	Neurofilament light polypeptide	structural constituent of postsynaptic intermediate filament cytoskeleton
NGEF	Ephexin-1	negative regulation of dendritic spine morphogenesis
NLGN1	Neuroligin-1	negative regulation of dendritic spine morphogenesis
NLGN2	Neuroligin-2	postsynaptic membrane assembly
NLGN3	Neuroligin-3	negative regulation of dendritic spine morphogenesis
NLGN4X	Neuroligin-4, X-linked	postsynaptic membrane assembly
NLGN4Y	Neuroligin-4, Y-linked	postsynaptic membrane assembly
NOS1AP	Carboxyl-terminal PDZ ligand of neuronal nitric oxide synthase protein	postsynaptic actin cytoskeleton organization
NRCAM	Neuronal cell adhesion molecule	regulation of postsynapse organization
NRP1	Neuropilin-1	postsynapse organization
NRP2	Neuropilin-2	regulation of postsynapse organization
NRXN1	Neurexin-1	postsynaptic membrane assembly
NRXN2	Neurexin-2	postsynaptic membrane assembly
NTNG2	Netrin-G2	postsynaptic specialization assembly
NTRK3	NT-3 growth factor receptor	regulation of postsynaptic density assembly
OPA1	Dynamin-like 120 kDa protein, mitochondrial	positive regulation of dendritic spine morphogenesis
OPHN1	Oligophrenin-1	maintenance of postsynaptic specialization structure
PAFAH1B1	Platelet-activating factor acetylhydrolase IB subunit alpha	positive regulation of dendritic spine morphogenesis
PAK3	Serine/threonine-protein kinase PAK 3	dendritic spine morphogenesis
PDLIM5	PDZ and LIM domain protein 5	regulation of dendritic spine morphogenesis
PICK1	PRKCA-binding protein	dendritic spine organization
POTEKP	Putative beta-actin-like protein 3	postsynaptic actin cytoskeleton organization
PPFIA2	Liprin-alpha-2	regulation of dendritic spine morphogenesis
PPP1R9A	Neurabin-1	regulation of dendritic spine morphogenesis
PRNP	Major prion protein	dendritic spine maintenance
PTEN	Phosphatidylinositol 3,4,5-trisphosphate 3-phosphatase and dual-specificity protein phosphatase PTEN	dendritic spine morphogenesis
PTN	Pleiotrophin	positive regulation of skeletal muscle acetylcholine-gated channel clustering
PTPRD	Receptor-type tyrosine-protein phosphatase delta	regulation of postsynaptic density assembly
PTPRS	Receptor-type tyrosine-protein phosphatase S	regulation of postsynaptic density assembly
RAPSN	43 kDa receptor-associated protein of the synapse	regulation of postsynaptic membrane organization
RELN	Reelin	positive regulation of dendritic spine morphogenesis
RER1	Protein RER1	skeletal muscle acetylcholine-gated channel clustering
SEMA3F	Semaphorin-3F	regulation of postsynapse organization
SHANK1	SH3 and multiple ankyrin repeat domains protein 1	dendritic spine morphogenesis
SHANK2	SH3 and multiple ankyrin repeat domains protein 2	dendritic spine morphogenesis
SHANK3	SH3 and multiple ankyrin repeat domains protein 3	dendritic spine morphogenesis
SHISA6	Protein shisa-6	regulation of AMPA glutamate receptor clustering
SHISA7	Protein shisa-7	gamma-aminobutyric acid receptor clustering
SIPA1L1	Signal-induced proliferation-associated 1-like protein 1	regulation of dendritic spine morphogenesis
SLC7A11	Cystine/glutamate transporter	regulation of AMPA glutamate receptor clustering
SPTBN2	Spectrin beta chain, non-erythrocytic 2	postsynapse organization
SRCIN1	SRC kinase signaling inhibitor 1	regulation of dendritic spine morphogenesis
SRGN	Serglycin	regulation of postsynapse organization
SSH1	Protein phosphatase Slingshot homolog 1	positive regulation of AMPA glutamate receptor clustering
SYNGAP1	Ras/Rap GTPase-activating protein SynGAP	maintenance of postsynaptic specialization structure
TANC1	Protein TANC1	dendritic spine maintenance
TANC2	Protein TANC2	regulation of dendritic spine morphogenesis
TIAM1	T-lymphoma invasion and metastasis-inducing protein 1	positive regulation of dendritic spine morphogenesis
TMEM108	Transmembrane protein 108	postsynaptic density organization
UBE3A	Ubiquitin-protein ligase E3A	negative regulation of dendritic spine morphogenesis
VPS35	Vacuolar protein sorting-associated protein 35	regulation of dendritic spine maintenance
WASF2	Wiskott-Aldrich syndrome protein family member 2	postsynaptic actin cytoskeleton organization
WASL	Neural Wiskott-Aldrich syndrome protein	dendritic spine morphogenesis
WNT5A	Protein Wnt-5a	postsynapse assembly
WNT7A	Protein Wnt-7a	dendritic spine morphogenesis
ZMYND8	Protein kinase C-binding protein 1	regulation of postsynaptic density protein 95 clustering
ZNF365	Protein ZNF365	dendritic spine morphogenesis
ZNF804A	Zinc finger protein 804A	positive regulation of dendritic spine maintenance

## Sheet: membrane protein
Gene	Gene name	Function
AQP4	Aquaporin 4	water channels
GJA1	gap junction protein alpha 1	connexin protein
NSG2	Neuronal vesicle trafficking associated 2	synapse vesscles transport
NTRK2	neutrotrophic receptor tyrosine kinase 2	kinase
SLC7A11	Solute carrier family 7 member A11	synapse vesscles transport
SNAP25	Synaptosome associated protein 25	synapse vesscles transport
SNAP91	Synaptosome associated protein 91	synapse vesscles transport
STX1B	synatxin 1B	synapse vesscles transport
SV2A	Synaptic vesicle glycoprotein 2A	synapse vesscles transport
SYN1	Synapsin I	synapse vesscles transport
SYN2	synapsin II	synapse vesscles transport
SYNPR	Synaptoporin	synapse vesscles transport
SYP	Synaptophysin	synapse vesscles transport
SYT11	synaptotagmin 11	synapse vesscles transport
SYT5	synaptotagmin 5	synapse vesscles transport
SYT6	synaptotagmin 6	synapse vesscles transport
TTYH1	tweety family member 1	synapse membrane

## Sheet: postsynapse constitute
Gene	Gene name	Location
ACTB	Actin, cytoplasmic 1	structural constituent of postsynaptic actin cytoskeleton
ACTBL2	Beta-actin-like protein 2	structural constituent of postsynaptic actin cytoskeleton
ACTG1	Actin, cytoplasmic 2	structural constituent of postsynaptic actin cytoskeleton
ACTL8	Actin-like protein 8	structural constituent of postsynaptic actin cytoskeleton
ACTN1	Alpha-actinin-1	structural constituent of postsynapse
DLG1	Disks large homolog 1	structural constituent of postsynaptic density
DLG2	Disks large homolog 2	structural constituent of postsynaptic density
DLG3	Disks large homolog 3	structural constituent of postsynaptic density
DNM3	Dynamin-3	structural constituent of postsynapse
INA	Alpha-internexin	structural constituent of postsynaptic actin cytoskeleton
NEFH	Neurofilament heavy polypeptide	structural constituent of postsynaptic intermediate filament cytoskeleton
NEFL	Neurofilament light polypeptide	structural constituent of postsynaptic intermediate filament cytoskeleton
POTEKP	Putative beta-actin-like protein 3	structural constituent of postsynaptic actin cytoskeleton

[truncated: 2 more sheets: postsynaptic cytosol, postsynaptic cytoskeleton ]
